# Supplementary material for: Modelling Across Multiple Scales to Design Biopolymer Membranes for Sustainable Gas Separations: 2-Multiscale Approach
Source: Polymers (Basel). 2024 Sep 30;16(19):2776. doi: 10.3390/polym16192776 (PMC11478839; doi:10.3390/polym16192776)
Supplement: Supplementary file 1 [file polymers-16-02776-s001.zip]

Archive with 1 entries (1 files):
- polymers-3207450-supplementary.pdf
